# Supplementary material for: Inhibition of AMPK activity by TRIM11 facilitates cell survival of hepatocellular carcinoma under metabolic stress
Source: Clin Transl Med. 2021 Dec 17;11(12):e617. doi: 10.1002/ctm2.617 (PMC8679837; doi:10.1002/ctm2.617)
Supplement: Supplementary file 2 — Table S1 [file CTM2-11-e617-s002.xlsx]

## Sheet: Sheet1
Table S1. The list of the encoded enzymes of the metabolism pathways.
FATTY_ACID_METABOLISM	BILE_ACID_METABOLISM	GLYCOLYSIS_GLUCONEOGENESIS	LIPID_OXIDATION
ADH1B	AR	ADH1B	PDK4
CYP4A22	SULT1B1	ADH4	ADH4
ADH4	ABCA8	GCK	MFSD2A
ACADL	CYP8B1	PCK1	ACADL
EHHADH	ABCA6	ADH1C	HAO1
ADH1C	ABCA9	G6PC	EHHADH
CYP4A11	BBOX1	ALDOB	ABCB11
ADH1A	SLC27A5	ADH1A	HAO2
ACADM	NR1I2	FBP1	SLC27A2
ACSL1	NR3C2	PGAM4	ETFDH
ACAA2	ABCG8	PCK2	ACADM
ACADSB	CYP7B1	ADH7	PRKAG2
ADH7	HAO1	ENO3	PPARGC1A
ADH6	HSD17B6	ADH6	CYP4V2
ACOX1	AQP9	PGM2	SCP2
CPT2	CYP39A1	PGM1	ACOX2
ALDH2	ALDH8A1	ALDH2	LONP2
GCDH	LIPE	ALDH7A1	ACAA2
ACSL5	DIO1	ALDH1A3	AMACR
ACAA1	NUDT12	ALDH1B1	ACAD11
ACSL6	AKR1D1	ALDH9A1	BDH2
ALDH7A1	SLC27A2	G6PC2	NR4A3
ACAT1	EPHX2	LDHAL6B	ACACB
ALDH1B1	SCP2	DLD	MLYCD
HADH	LONP2	ADH5	ADH7
ALDH9A1	ACSL1	AKR1A1	ACOX1
CPT1A	PEX11G	PFKM	CPT2
HADHB	AMACR	ACSS2	GCDH
ACADS	CYP7A1	HK1	PPARA
ADH5	SLCO1A2	PKLR	ACAA1
ECHS1	AGXT	ALDH3A2	ABCD2
ALDH3A2	NEDD4	DLAT	HSD17B4
ACOX3	CAT	FBP2	IVD
ACAT2	CYP46A1	PDHB	ACAT1
HADHA	MLYCD	LDHB	IRS1
ACADVL	PIPOX	GALM	PECR
ACSL3	PEX12	LDHAL6A	HACL1
CPT1C	PEX1	PGAM1	MTOR
CPT1B	PXMP2	PFKL	ECHDC2
ACSL4	ACSL5	LDHA	HADH
	TTR	LDHC	ETFA
	ABCD2	PDHA1	IRS2
	HSD17B4	PGK1	ADIPOQ
	PNPLA8	BPGM	AUH
	ALDH1A1	HK3	PHYH
	PECR	ALDOC	ABCD3
	ISOC1	ALDH3A1	PEX13
	PEX11A	ENO1	CYGB
	SLC23A2	PDHA2	DGAT2
	HACL1	GPI	DECR1
	PEX26	PGK2	POR
	APOA1	TPI1	ECHDC1
	RETSAT	GAPDH	CPT1A
	GCLM	ALDOA	ACSM1
	GNMT	PFKP	ALOX15
	ALDH9A1	HK2	ADIPOR2
	ABCA1	PGAM2	HADHB
	PHYH	ENO2	ACADS
	HSD17B11	ALDH3B1	ACAD10
	ATXN1	ACSS1	CRAT
	ABCD3	ALDH3B2	PEX7
	GC		ADH5
	PEX13		LEP
	RXRG		PLIN5
	ABCG4		ECHS1
	DIO2		APOD
	ABCA5		ALDH3A2
	BCAR3		PRKAA1
	NR1H4		ACOX3
	HSD3B1		AKT2
	PEX7		ACAT2
	CH25H		HADHA
	IDH1		SESN2
	PFKM		CROT
	FDXR		AKT1
	SOD1		SLC25A17
	ABCA2		ABCD4
	GSTK1		FABP1
	SERPINA6		APPL2
	RXRA		MECR
	PAOX		ECH1
	CROT		PPARG
	PEX19		ALOX12
	CYP27A1		CNR1
	DHCR24		PEX2
	IDI1		ACADVL
	SLC22A18		MAPK14
	PEX6		PLA2G7
	LCK		DECR2
	KLF1		ALOX15B
	HSD3B7		ILVBL
	IDH2		ETFB
	NR0B2		TWIST1
	OPTN		FABP3
	FADS1		ADIPOR1
	FADS2		SIRT4
	NPC1		PPARD
	SLC23A1		CPT1C
	PEX16		ACOT8
	PRDX5		MCAT
	SLC35B2		ALOX5
	EFHC1		CYP24A1
	ABCA4		ALOX12B
	BMP6		ACOXL
	SLC29A1		CPT1B
	RBP1		ABCD1
	GNPAT		TYSND1
	ABCD1		SOX9
	TFCP2L1
	SULT2B1
	ABCA3
	SOAT2
